# Supplementary material for: Functional Characterization of PtoWOX1 in Regulating Leaf Morphogenesis and Photosynthesis in Populus tomentosa
Source: Plants (Basel). 2025 Jul 10;14(14):2138. doi: 10.3390/plants14142138 (PMC12299494; doi:10.3390/plants14142138)
Supplement: Supplementary file 1 [file plants-14-02138-s001.zip]

Archive with 1 entries (1 files):
- plants-3679452-supplementary.pdf
